# Supplementary material for: Study on the Role of Phytohormones in Resistance to Watermelon Fusarium Wilt
Source: Plants (Basel). 2022 Jan 7;11(2):156. doi: 10.3390/plants11020156 (PMC8781552; doi:10.3390/plants11020156)
Supplement: Supplementary file 1 [file plants-11-00156-s001.zip]

Archive with 6 entries (6 files):
- Supplementary Material6 Table S4. Prediction of cis-acting regulatory element of 9 DEGs..pdf
- Supplementary Material1 Figure S1. Standard curve for detecting phytohormones..pdf
- Supplementary Material2 Table S1. Quality control of sequencing data..pdf
- Supplementary Material3 Figure S2. Function enrichment analysis of differential watermelon varieties..pdf
- Supplementary Material4 Table S2. Phytohormone DEGs.pdf
- Supplementary Material5 Table S3. Specific primer sequences of 10 candidate genes used for qRT-PCR.pdf
